# Supplementary material for: Mass Spectrometric and Bio-Computational Binding Strength Analysis of Multiply Charged RNAse S Gas-Phase Complexes Obtained by Electrospray Ionization from Varying In-Solution Equilibrium Conditions
Source: Int J Mol Sci. 2021 Sep 22;22(19):10183. doi: 10.3390/ijms221910183 (PMC8508491; doi:10.3390/ijms221910183)
Supplement: Supplementary file 1 [file ijms-22-10183-s001.zip]

Archive with 1 entries (1 files):
- ijms-1368946-supplementary.pdf
